# Supplementary material for: Mitral Valve Systolic Anterior Motion in Robotic Thoracic Surgery as the Cause of Unexplained Hemodynamic Shock: From a Case Report to Recommendations
Source: J Clin Med. 2022 Oct 13;11(20):6044. doi: 10.3390/jcm11206044 (PMC9604796; doi:10.3390/jcm11206044)
Supplement: Supplementary file 1 [file jcm-11-06044-s001.zip]

Archive with 5 entries (5 files):
- Supplementary Figure S1.jpg
- Supplementary Materials.pdf
- Supplementary Video S1.avi
- Supplementary Video S2.avi
- Supplementary Video S3.avi
